# Supplementary material for: Benchmarking organic active materials for aqueous redox flow batteries in terms of lifetime and cost
Source: Nat Commun. 2023 Oct 21;14:6672. doi: 10.1038/s41467-023-42450-9 (PMC10590391; doi:10.1038/s41467-023-42450-9)
Supplement: Supplementary file 2 — Source Data [file 41467_2023_42450_MOESM2_ESM.xlsx]

## Sheet: Fig1 a - Present C. - specPowWP
		Id / A cm-2	nstack
Active material	Ud, cell / V			Celectrolyte / $ kWh-1	Cmaintenance / $ kWh-1	Cpower / $ kW-1	CCapital / $ kWh-1
Inorganic salts:
VRFB	0.740898	0.135117	442.783	293.131	58.6963	1299.47	676.695
Quinones:
BQDS	1.38186	0.0730677	439.007	92.3453	250941	1291.65	251356
DHDMBS	1.34439	0.0745715	442.143	90.4612	7692.4	1298.15	8107.4
DHBQ	1.43831	0.0700745	439.794	68.983	186217	1293.28	186610
2,7-AQDS	1.30787	0.0765471	442.759	128.545	20883.6	1299.42	21337
ARS	1.46077	0.0686172	442.226	111.974	540040	1298.32	540476
AQS	1.32733	0.075888	440.055	113.294	648838	1293.82	649275
DHAQ	1.37888	0.0729317	440.776	113.338	191272	1295.32	191709
DBEAQ	1.37573	0.0731662	440.369	128.557	1990.33	1294.47	2442.5
DPivOHAQ	1.28405	0.0783021	440.864	144.092	679.08	1295.5	1147.05
DBAQ	1.27633	0.0786652	441.486	133.41	412.734	1296.79	870.34
2,3-HCNQ	1.20325	0.0833035	442.223	108.661	111423	1298.31	111857
2,6-DPPEAQ	1.46207	0.0687483	440.993	138.19	651.972	1295.76	1114.1
TMHQ	1.84848	0.0541654	442.716	101.371	2.13871e+06	1299.33	2.13914e+06
2-2PEAQ	1.15347	0.0869838	441.792	132.486	412.697	1297.42	869.538
Viologens:
MVi	1.5279	0.0682191	425.266	121.95	724189	1263.19	724626
BTMAP-Vi	1.84978	0.0555611	431.291	100.652	3149.3	1275.67	3568.87
MTMAP-Vi	1.91258	0.0528297	438.694	85.4023	207537	1291	207946
BTMAP-TTZ-Vi	1.56074	0.0641568	442.678	146.221	98725.5	1299.25	99196.6
(SPr)2-Vi	1.54845	0.065347	438.064	165.928	22418.1	1289.7	22906.5
TEMPO:
4-OH-TEMPO	1.70272	0.0604462	430.673	88.6318	526346	1274.39	526753
TEMPOSP	1.75552	0.057005	442.939	120.217	50108.4	1299.79	50553.6
TEMPTMA	1.95949	0.0517931	436.764	93.0389	7679	1287.01	8093.79
Aza-aromatics:
ACA	1.18937	0.0846531	440.251	121.116	43881.7	1294.23	44326.4
FMN-Na	1.21667	0.0822763	442.807	145.359	20486.9	1299.52	20957.1
MB	1.04029	0.0966487	440.869	141.875	32532.1	1295.51	32997.8
Azobenzene:
AADA	1.25657	0.0804932	438.244	126.919	171322	1290.07	171772
Phenazine:
HP	1.36394	0.0734841	442.255	87.7423	1.119e+06	1298.38	1.11941e+06
AHP	1.47014	0.0681003	442.744	112.765	23541.5	1299.39	23979.1
BHPC	1.47931	0.0682701	438.905	96.4806	2384.5	1291.44	2803.84
2,7-DGAP	1.32224	0.0761396	440.292	121.787	907050	1294.31	907495
2,7-DAAP	1.34129	0.0748133	441.732	122.565	512780	1297.3	513227
2,7-DPAP	1.32412	0.0761953	439.343	123.387	957678	1292.35	958125
2,7-DBAP	1.33689	0.075131	441.313	127.905	1.42449e+06	1296.43	1.42495e+06
1,8-DGAP	1.36667	0.0733223	442.345	117.024	220199	1298.57	220640
1,6-DPAP	1.3584	0.0736449	443.089	120.971	58.7221	1300.11	504.72
1,6-PFP	1.16135	0.0862063	442.75	135.28	193.974	1299.4	654.105
1,8-PFP	1.23625	0.0811913	441.615	125.877	184.475	1297.05	634.616
2,7-PFP	1.28513	0.0780742	441.779	127.513	1564.86	1297.39	2016.72

## Sheet: Fig1 b - Future C. - specPowWP
		Id / A cm-2	nstack
Active material	Ud, cell / V			Celectrolyte / $ kWh-1	Cmaintenance / $ kWh-1	Cpower / $ kW-1	CCapital / $ kWh-1
Inorganic salts:
VRFB (20.52 $ kg-1)	0.740898	0.135117	442.783	293.131	-89.5396	1299.47	528.459
VRFB (63.49 $ kg-1)	0.740898	0.135117	442.783	832.689	-399.543	1299.47	758.014
VRFB (5.51 $ kg-1)	0.740898	0.135117	442.783	104.656	18.7157	1299.47	448.239
Quinones:
BQDS	1.42424	0.0730677	425.944	42.987	116843	980.409	117131
DHDMBS	1.38902	0.0727526	438.636	45.0477	3859.65	998.225	4154.26
DHBQ	1.47895	0.0700745	427.708	34.623	93491.6	982.885	93771.9
2,7-AQDS	1.35351	0.0739376	442.931	64.9318	10577.8	1004.26	10893.8
ARS	1.50158	0.0666455	442.937	63.0248	303988	1004.26	304302
AQS	1.37294	0.0733862	439.941	59.3222	339769	1000.06	340078
DHAQ	1.42235	0.0705207	441.913	66.1801	111712	1002.83	112029
DBEAQ	1.41923	0.0707673	441.341	63.8957	1018.6	1002.02	1333.01
DPivOHAQ	1.33105	0.0752315	442.657	74.47	379.261	1003.87	704.699
DBAQ	1.32331	0.0758047	441.879	66.7538	235.687	1002.78	553.135
2,3-HCNQ	1.25298	0.0802925	440.599	57.2332	58715.7	1000.98	59023.2
2,6-DPPEAQ	1.50292	0.0668386	441.263	70.1512	359.68	1001.91	680.31
TMHQ	1.87989	0.0541654	435.317	46.6092	983388	993.567	983683
2-2PEAQ	1.20597	0.08303	442.681	68.6219	241.951	1003.9	561.549
Viologens:
MVi	1.57098	0.0644291	437.932	54.4141	323164	997.238	323468
BTMAP-Vi	1.8827	0.0539269	436.59	46.3736	1482.42	995.353	1777.64
MTMAP-Vi	1.94323	0.0528297	431.777	42.0081	102113	988.597	102403
BTMAP-TTZ-Vi	1.59833	0.0632898	438.189	68.539	46306.7	997.598	46624.7
(SPr)2-Vi	1.58711	0.0636715	438.64	72.8523	9875.5	998.232	10197.9
TEMPO:
4-OH-TEMPO	1.74092	0.0575678	442.286	42.5326	252614	1003.35	252907
TEMPOSP	1.78927	0.0562132	440.703	58.8686	24567	1001.13	24876.1
TEMPTMA	1.98953	0.0517931	430.17	41.9904	3496.93	986.341	3785.5
Aza-aromatics:
ACA	1.24043	0.0821633	434.922	63.9826	23208.7	993.012	23520.9
FMN-Na	1.26568	0.0793379	441.425	68.7618	9721.96	1002.14	10041.3
MB	1.09836	0.091991	438.703	67.5562	15521	998.32	15838.2
Azobenzene:
AADA	1.30479	0.0778541	436.354	59.5455	80408.1	995.023	80716.4
Phenazine:
HP	1.4073	0.0719844	437.557	45.2927	577657	996.711	577952
AHP	1.5106	0.0664789	441.395	71.3135	14909.1	1002.1	15231
BHPC	1.51957	0.0669572	435.654	48.3756	1224.28	994.04	1521.17
2,7-DGAP	1.36791	0.0733958	441.502	63.4033	472244	1002.25	472558
2,7-DAAP	1.3862	0.0722629	442.508	62.1362	259991	1003.66	260304
2,7-DPAP	1.36958	0.0737635	438.764	62.1485	482399	998.406	482711
2,7-DBAP	1.38158	0.073044	439.237	64.2539	715631	999.07	715945
1,8-DGAP	1.41042	0.0716746	438.479	60.7132	114269	998.005	114579
1,6-DPAP	1.40233	0.0717565	440.502	61.3715	58.3677	1000.85	369.951
1,6-PFP	1.21361	0.0830997	439.522	68.4599	126.745	999.47	445.073
1,8-PFP	1.2857	0.0780983	441.448	63.4611	121.908	1002.17	435.913
2,7-PFP	1.3323	0.0751826	442.528	67.4377	855.142	1003.69	1173.5

## Sheet: FigS3
Active material	pH	CCapital / $ kWh-1
Quinones:
BQDS	0	11713148737
DHDMBS	0	415425827
DHBQ	13699	9377190374
2,7-AQDS	0	1089383455
ARS	0	30430174605
AQS	0	34007845061
DHAQ	14	11202856387
DBEAQ	14	133300545
DPivOHAQ	12	70469852
DBAQ	12	55313525
2,3-HCNQ	14	5902317834
2,6-DPPEAQ	9	6803096
TMHQ	7	98368290984
2-2PEAQ	14	56154861
Viologens:
MVi	7	32346818129
BTMAP-Vi	7	177763576
MTMAP-Vi	7	10240259999
BTMAP-TTZ-Vi	7	4662465402
(SPr)2-Vi	7	1019790616
TEMPO:
4-OH-TEMPO	7	25290687123
TEMPOSP	7	248761145
TEMPTMA	7	378550484
Aza-aromatics:
ACA	14	2352089722
FMN-Na	14	1004125456
MB	-0.54	158381684
Azobenzene:
AADA	14	807164498
Phenazine:
HP	14	57795155977
AHP	14	1523097454
BHPC	14	152116988
2,7-DGAP	12	4725578253
2,7-DAAP	12	2603036936
2,7-DPAP	12	48271114806
2,7-DBAP	12	71594528078
1,8-DGAP	12	11457935148
1,6-DPAP	8	36995053
1,6-PFP	12	44507262
1,8-PFP	12	43591272
2,7-PFP	12	117350181

## Sheet: Fig2
Active material	year	maxReplacementFraction/y^-1	nstack	anolyte/catholyte	E rev. / V	E - E(H+/H2) / V	Ucell / V	Ud / V	Celectrolyte / $ kWh-1	Cmaintenance / $ kWh-1	Cpower / $ kW-1	CCapital / $ kWh-1
Inorganic salts:
VRFB
Quinones:
BQDS	2014	32.9	425.944	catholyte	0.87	1.47	1.47	1.42424	42.987	116843	980.409	117131
DHDMBS	2017	1.02	438.636	catholyte	0.85	1.45	1.45	1.38902	45.0477	3859.65	998.225	4154.26
DHBQ	2018	32.68	427.708	anolyte	-0.72	0.69042	1.50958	1.47895	34.623	93491.6	982.885	93771.9
2,7-AQDS	2014	1.96	442.931	anolyte	0.213	0.813	1.387	1.35351	64.9318	10577.8	1004.26	10893.8
ARS	2020	58.4	442.937	anolyte	0.06425	0.66425	1.53575	1.50158	63.0248	303988	1004.26	304302
AQS	2017	69.35	439.941	anolyte	0.187	0.76925	1.37294	1.39392	59.3222	339769	1000.06	340078
DHAQ	2015	20.43	441.913	anolyte	-0.684	0.74423	1.45577	1.42235	66.1801	111712	1002.83	112029
DBEAQ	2018	0.18	441.341	anolyte	-0.68	0.74823	1.45177	1.41923	63.8957	1018.6	1002.02	1333.01
DPivOHAQ	2020	0.051	442.657	anolyte	-0.48	0.82991	1.37009	1.33105	74.47	379.261	1003.87	704.699
DBAQ	2020	0.031	441.879	anolyte	-0.47	0.83991	1.36009	1.32331	66.7538	235.687	1002.78	553.135
2,3-HCNQ	2018	12.41	440.599	anolyte	-0.52	0.90823	1.29177	1.25298	57.2332	58715.7	1000.98	59023.2
2,6-DPPEAQ	2019	0.05	441.263	anolyte	-0.47	0.66243	1.53757	1.50292	70.1512	359.68	1001.91	680.31
TMHQ	2020	255.5	435.317	catholyte	0.89	1.90412	1.90412	1.87989	46.6092	983388	993.567	983683
2-2PEAQ	2023	0.0329	442.681	anolyte	-0.477	0.95123	1.24877	1.20597	68.6219	241.951	1003.9	561.549
Viologens:
MVi	2016	71.91	437.932	anolyte	-0.45	0.56412	1.63588	1.57098	54.4141	323164	997.238	323468
BTMAP-Vi	2017	0.37	436.59	anolyte	-0.72	0.29412	1.90588	1.8827	46.3736	1482.42	995.353	1777.64
MTMAP-Vi	2017	29.42	431.777	anolyte	-0.78	0.23412	1.96588	1.94323	42.0081	102113	988.597	102403
BTMAP-TTZ-Vi	2018	8.17	438.189	anolyte	-0.44	0.57412	1.62588	1.59833	68.539	46306.7	997.598	46624.7
(SPr)2-Vi	2018	1.63	438.64	anolyte	-0.43	0.58412	1.61588	1.58711	72.8523	9875.5	998.232	10197.9
TEMPO:
4-OH-TEMPO	2016	71.91	442.286	catholyte	0.8	1.81412	1.81412	1.74092	42.5326	252614	1003.35	252907
TEMPOSP	2017	5.04	440.703	catholyte	0.82	1.83412	1.83412	1.78927	58.8686	24567	1001.13	24876.1
TEMPTMA	2020	0.99	430.17	catholyte	1	2.01412	2.01412	1.98953	41.9904	3496.93	986.341	3785.5
Aza-aromatics:
ACA	2016	4.38	434.922	anolyte	-0.62	0.80823	1.39177	1.24043	63.9826	23208.7	993.012	23520.9
FMN-Na	2016	1.7	441.425	anolyte	-0.53	0.89823	1.30177	1.26568	68.7618	9721.96	1002.14	10041.3
MB	2019	2.77	438.703	catholyte	0.57	1.13805	1.13805	1.09836	67.5562	15521	998.32	15838.2
Azobenzene:
AADA	2020	16.34	436.354	anolyte	-0.58	0.84823	1.35177	1.30479	59.5455	80408.1	995.023	80716.4
Phenazine:
HP	2020	154.44	437.557	anolyte	-0.67	0.75823	1.44177	1.4073	45.2927	577657	996.711	577952
AHP	2020	2.52	441.395	anolyte	-0.78	0.64823	1.55177	1.5106	71.3135	14909.1	1002.1	15231
BHPC	2020	0.29	435.654	anolyte	-0.78	0.64823	1.55177	1.51957	48.3756	1224.28	994.04	1521.17
2,7-DGAP	2021	90.19	441.502	anolyte	-0.52	0.78991	1.41009	1.36791	63.4033	472244	1002.25	472558
2,7-DAAP	2021	50.66	442.508	anolyte	-0.54	0.76991	1.43009	1.3862	62.1362	259991	1003.66	260304
2,7-DPAP	2021	93.99	438.764	anolyte	-0.52	0.78991	1.41009	1.36958	62.1485	482399	998.406	482711
2,7-DBAP	2021	134.87	439.237	anolyte	-0.53	0.77991	1.42009	1.38158	64.2539	715631	999.07	715945
1,8-DGAP	2021	22.78	438.479	anolyte	-0.57	0.73991	1.46009	1.41042	60.7132	114269	998.005	114579
1,6-DPAP	2021	0.00548	440.502	anolyte	-0.32336	0.74991	1.45009	1.40233	61.3715	58.3677	1000.85	369.951
1,6-PFP	2021	0.0171	439.522	anolyte	-0.44168	0.86823	1.33177	1.21361	68.4599	126.745	999.47	445.073
1,8-PFP	2021	0.017	441.448	anolyte	-0.46968	0.84023	1.35977	1.2857	63.4611	121.908	1002.17	435.913
2,7-PFP	2021	0.1464	442.528	anolyte	-0.49268	0.81723	1.38277	1.3323	67.4377	855.142	1003.69	1173.5

## Sheet: Fig5Sa - Present C. - VoltEffWP
		Id / A cm-2	nstack
Active material	Ud, cell / V			Celectrolyte / $ kWh-1	Cmaintenance / $ kWh-1	Cpower / $ kW-1	CCapital / $ kWh-1
Inorganic salts:
VRFB	1.16784	0.00054047	70227.4	185.968	5926.58	145825	42568.7
Quinones:
BQDS	1.34503	0.104382	315.72	94.8742	257801	1036.32	258155
DHDMBS	1.32816	0.0873032	382.278	91.5663	7780.62	1174.16	8165.73
DHBQ	1.38129	0.126134	254.415	71.8305	193886	909.359	194185
2,7-AQDS	1.27013	0.113081	308.619	132.364	21491.1	1021.62	21878.9
ARS	1.40657	0.117911	267.266	116.289	560833	935.973	561183
AQS	1.31021	0.0900649	375.632	114.774	657310	1160.4	657714
DHAQ	1.33309	0.116329	285.835	117.231	197827	974.429	198188
DBEAQ	1.32942	0.117546	283.656	133.035	2044.45	969.917	2419.96
DPivOHAQ	1.25473	0.104915	336.725	147.46	684.827	1079.83	1102.24
DBAQ	1.24583	0.107271	331.681	136.675	412.17	1069.38	816.19
2,3-HCNQ	1.18301	0.102373	366.004	110.52	113322	1140.46	113718
2,6-DPPEAQ	1.4081	0.117636	267.601	143.486	660.136	936.667	1037.79
TMHQ	1.74247	0.157338	161.683	107.538	2.2688e+06	717.308	2.26908e+06
2-2PEAQ	1.14333	0.0962094	402.969	133.661	412.572	1217.02	850.486
Viologens:
MVi	1.4948	0.0909588	326.011	124.651	740214	1057.64	740603
BTMAP-Vi	1.74566	0.158512	160.191	106.655	3310.89	714.218	3596.1
MTMAP-Vi	1.8	0.164359	149.829	90.7439	220490	692.758	220754
BTMAP-TTZ-Vi	1.48846	0.135249	220.186	153.322	103498	838.469	103861
(SPr)2-Vi	1.47986	0.131532	227.724	173.618	23436.7	854.08	23823.9
TEMPO:
4-OH-TEMPO	1.65748	0.0892301	299.711	91.0514	540702	1003.17	541044
TEMPOSP	1.67983	0.109655	240.639	125.634	52346.5	880.829	52692.3
TEMPTMA	1.8448	0.160235	149.953	98.8228	8128.64	693.015	8400.72
Aza-aromatics:
ACA	1.27294	0.0298776	1165.49	113.165	41065.8	2796.22	41878
FMN-Na	1.19229	0.105784	351.447	148.331	20896.9	1110.31	21322.8
MB	1.04147	0.0954843	445.74	141.715	32495.7	1305.6	32963.8
Azobenzene:
AADA	1.23817	0.096328	371.646	128.805	173862	1152.15	174278
Phenazine:
HP	1.31966	0.115475	290.877	90.686	1.15653e+06	984.872	1.15686e+06
AHP	1.42122	0.109933	283.707	116.647	24336.5	970.024	24695.6
BHPC	1.42119	0.123411	252.728	100.426	2463.97	905.866	2790.87
2,7-DGAP	1.29091	0.103577	331.514	124.743	929052	1069.03	929444
2,7-DAAP	1.30959	0.101168	334.566	125.532	525181	1075.35	525576
2,7-DPAP	1.29152	0.105376	325.698	126.502	981842	1056.99	982233
2,7-DBAP	1.3006	0.107827	316.076	131.474	1.46423e+06	1037.06	1.46462e+06
1,8-DGAP	1.337	0.09639	343.952	119.621	225075	1094.79	225469
1,6-DPAP	1.32793	0.0991373	336.705	123.747	49.7767	1079.78	443.47
1,6-PFP	1.21916	0.0450447	807.156	128.866	218.201	2054.1	860.591
1,8-PFP	1.24465	0.0750053	474.811	125.028	186.417	1365.8	652.895
2,7-PFP	1.26651	0.0936891	373.563	129.388	1581.27	1156.12	1999.69

## Sheet: Fig5Sb - Future C. - VoltEffWP
		Id / A cm-2	nstack
Active material	Ud, cell / V			Celectrolyte / $ kWh-1	Cmaintenance / $ kWh-1	Cpower / $ kW-1	CCapital / $ kWh-1
Inorganic salts:
VRFB (20.52 $ kg-1)	1.16784	0.00054047	70227.4	185.968	5832.54	145825	42474.7
VRFB (63.49 $ kg-1)	1.16784	0.00054	70227.4	528.273	5635.87	145825	42620.3
VRFB (5.51 $ kg-1)	1.16784	0.00054047	70227.4	66.3955	5901.22	145825	42423.8
Quinones:
BQDS	1.34575	0.212244	155.189	45.4941	123632	600.317	123828
DHDMBS	1.32713	0.170969	195.359	47.1486	4016.49	656.708	4227.82
DHBQ	1.3827	0.289641	110.68	37.033	99968.6	537.835	100140
2,7-AQDS	1.27042	0.255737	136.433	69.1785	11240	573.988	11452.7
ARS	1.40673	0.245287	128.462	67.2743	324454	562.798	324662
AQS	1.31013	0.181798	186.104	62.1662	356034	643.717	356257
DHAQ	1.33345	0.255562	130.073	70.5926	119130	565.06	119342
DBEAQ	1.32982	0.262079	127.185	68.1921	1056.75	561.005	1265.19
DPivOHAQ	1.25466	0.221088	159.797	79.0038	375.001	606.786	605.701
DBAQ	1.24554	0.235281	151.257	70.9216	222.314	594.798	441.935
2,3-HCNQ	1.18321	0.226826	165.16	60.6078	62151.1	614.315	62365.3
2,6-DPPEAQ	1.40836	0.242911	129.569	74.8613	353.698	564.351	569.647
TMHQ	1.74401	0.358523	70.8914	50.2407	1.05997e+06	481.979	1.06014e+06
2-2PEAQ	1.1435	0.20428	189.757	72.3703	230.701	648.844	465.282
Viologens:
MVi	1.49735	0.155388	190.512	57.0901	339034	649.904	339253
BTMAP-Vi	1.74568	0.370952	68.451	50.0137	1563.28	478.553	1732.93
MTMAP-Vi	1.8004	0.384483	64.0347	45.3406	110179	472.353	110342
BTMAP-TTZ-Vi	1.48896	0.312114	95.3814	73.5732	49674.9	516.358	49877.5
(SPr)2-Vi	1.4799	0.296575	100.994	78.1303	10558.3	524.237	10767.5
TEMPO:
4-OH-TEMPO	1.66132	0.146798	181.756	44.5705	264693	637.613	264897
TEMPOSP	1.68002	0.181703	145.206	62.697	26136	586.303	26345.2
TEMPTMA	1.84439	0.354459	67.8019	45.2946	3737.11	477.642	3901.81
Aza-aromatics:
ACA	1.27281	0.0448163	777.07	62.3547	22648.4	1473.33	23079.1
FMN-Na	1.19222	0.239483	155.25	72.9987	10293.3	600.403	10516.4
MB	1.04242	0.221244	192.196	71.1813	16330	652.269	16564.3
Azobenzene:
AADA	1.23802	0.196615	182.103	62.757	84720.3	638.1	84942.6
Phenazine:
HP	1.32011	0.257944	130.174	48.2844	615783	565.201	615972
AHP	1.42137	0.21857	142.68	75.7904	15816.3	582.757	16037.8
BHPC	1.42078	0.277019	112.623	51.7395	1278.23	540.562	1465.11
2,7-DGAP	1.2915	0.213328	160.886	67.1541	500154	608.314	500373
2,7-DAAP	1.30956	0.197235	171.614	65.7726	275180	623.375	275401
2,7-DPAP	1.29163	0.222912	153.953	65.899	511484	598.582	511699
2,7-DBAP	1.30059	0.225393	151.21	68.2551	760168	594.731	760385
1,8-DGAP	1.3373	0.179599	184.557	64.0328	120492	641.545	120717
1,6-DPAP	1.32817	0.199219	167.524	64.7984	35.4141	617.633	254.621
1,6-PFP	1.21942	0.0753334	482.526	68.134	130.035	1059.84	463.129
1,8-PFP	1.24532	0.136092	261.545	65.5186	108.839	749.621	361.763
2,7-PFP	1.26654	0.187378	186.777	70.9393	874.999	644.661	1107.1

## Sheet: FigS7 - LSA
Parameters	Input fraction	Input value	Output Ccapital / $ kWh-1	Change / %
timeDischarge	-0.5	2	678.326	0.8336
timeDischarge	0	4	369.951	0
timeDischarge	0.5	6	267.159	-0.2779
energyCapacity	-0.5	2	370.154	0.0006
energyCapacity	0	4	369.951	0
energyCapacity	0.5	6	369.883	-0.0002
costAdd	-0.5	43.75	359.013	-0.0296
costAdd	0	87.5	369.951	0
costAdd	0.5	131.25	380.888	0.0296
efficiencySysDischarge	-0.5	0.47	577.807	0.5618
efficiencySysDischarge	0	0.94	369.951	0
efficiencySysDischarge	0.5	1.41	300.665	-0.1873
efficiencyCoulombicRoundTrip	-0.5	0.485	431.322	0.1659
efficiencyCoulombicRoundTrip	0	0.97	369.951	0
efficiencyCoulombicRoundTrip	0.5	1.455	349.493	-0.0553
numberCellsPerStack	-0.5	20	445.272	0.2036
numberCellsPerStack	0	40	369.951	0
numberCellsPerStack	0.5	60	344.887	-0.0677
cellArea	-0.5	0.03	453.586	0.2261
cellArea	0	0.06	369.951	0
cellArea	0.5	0.09	342.111	-0.0753
specificPowerDischarge	-0.5	0.05	510.623	0.3802
specificPowerDischarge	0	0.1	369.951	0
specificPowerDischarge	0.5	0.15	322.089	-0.1294
actMatReversiblePotential	-0.5	-0.84	359.632	-0.0279
actMatReversiblePotential	0	-0.56	369.951	0
actMatReversiblePotential	0.5	-0.28	398.306	0.0766
actMatReactionRate	-0.5	0.0002565	369.902	-0.0001
actMatReactionRate	0	0.000513	369.951	0
actMatReactionRate	0.5	0.0007695	369.212	-0.002
actMatTransferCoeff	-0.5	0.265	371.218	0.0034
actMatTransferCoeff	0	0.53	369.951	0
actMatTransferCoeff	0.5	0.795	369.433	-0.0014
actMatDiffusionCoeff	-0.5	2.04e-06	370.37	0.0011
actMatDiffusionCoeff	0	4.08e-06	369.951	0
actMatDiffusionCoeff	0.5	6.12e-06	369.474	-0.0013
actMatConc	-0.5	0.5025	387.937	0.0486
actMatConc	0	1.005	369.951	0
actMatConc	0.5	1.5075	362.658	-0.0197
dFiber	-0.5	5e-06	370.02	0.0002
dFiber	0	1e-05	369.951	0
dFiber	0.5	1.5e-05	370.34	0.0011
solventViscosity	-0.5	0.496	369.31	-0.0017
solventViscosity	0	0.992	369.951	0
solventViscosity	0.5	1.488	369.545	-0.0011
solventDensity	-0.5	0.5217	367.929	-0.0055
solventDensity	0	1.0434	369.951	0
solventDensity	0.5	1.5651	371.424	0.004
flowVelocity	-0.5	0.0505	370.146	0.0005
flowVelocity	0	0.101	369.951	0
flowVelocity	0.5	0.1515	370.281	0.0009
asr	-0.5	0.21	369.613	-0.0009
asr	0	0.42	369.951	0
asr	0.5	0.63	370.407	0.0012
costBOP	-0.5	237.783	310.505	-0.1607
costBOP	0	475.566	369.951	0
costBOP	0.5	713.349	429.396	0.1607
actMatCost	-0.5	1.74	352.358	-0.0476
actMatCost	0	3.48	369.951	0
actMatCost	0.5	5.22	387.543	0.0476
saltCost	-0.5	0.046	369.826	-0.0003
saltCost	0	0.092	369.951	0
saltCost	0.5	0.138	370.075	0.0003
solventCost	-0.5	0.05	368.188	-0.0048
solventCost	0	0.1	369.951	0
solventCost	0.5	0.15	371.713	0.0048
tankCost	-0.5	205.5	358.744	-0.0303
tankCost	0	411	369.951	0
tankCost	0.5	616.5	381.157	0.0303
saltConc	-0.5	0.5	370.809	0.0023
saltConc	0	1	369.951	0
saltConc	0.5	1.5	369.136	-0.0022
actMatMolMass	-0.5	177.185	358.705	-0.0304
actMatMolMass	0	354.37	369.951	0
actMatMolMass	0.5	531.555	381.196	0.0304
replacementFraction	-0.5	0.00274	369.951	0
replacementFraction	0	0.00548	369.951	0
replacementFraction	0.5	0.00821	369.951	0
interestRate	-0.5	0.01	375.994	0.0163
interestRate	0	0.02	369.951	0
interestRate	0.5	0.03	364.525	-0.0147
operationalLifetime	-0.5	10	369.951	0
operationalLifetime	0	20	369.951	0
operationalLifetime	0.5	30	369.951	0
stackOperationalTime	-0.5	5	376.025	0.0164
stackOperationalTime	0	10	369.951	0
stackOperationalTime	0.5	15	364.448	-0.0149
threshold	-0.5	0.4	369.951	0
threshold	0	0.8	369.951	0
threshold	0.5	1.2	369.951	0
M salt	-0.5	37.2741	369.961	0
M salt	0	74.5483	369.951	0
M salt	0.5	111.822	369.94	0
separatorCost	-0.5	15	365.979	-0.0107
separatorCost	0	30	369.951	0
separatorCost	0.5	45	373.922	0.0107
electrodeCost	-0.5	25.5	356.446	-0.0365
electrodeCost	0	51	369.951	0
electrodeCost	0.5	76.5	383.455	0.0365
bipolarPlateCost	-0.5	51.5	355.973	-0.0378
bipolarPlateCost	0	103	369.951	0
bipolarPlateCost	0.5	154.5	383.928	0.0378
currentCollectorCost	-0.5	8	368.185	-0.0048
currentCollectorCost	0	16	369.951	0
currentCollectorCost	0.5	24	371.716	0.0048
stackFrameCost	-0.5	154	352.96	-0.0459
stackFrameCost	0	308	369.951	0
stackFrameCost	0.5	462	386.941	0.0459
assemblyCost	-0.5	0.255	365.337	-0.0125
assemblyCost	0	0.51	369.951	0
assemblyCost	0.5	0.765	374.565	0.0125
